# Supplementary material for: Microsatellites reveal a strong subdivision of genetic structure in Chinese populations of the mite Tetranychus urticae Koch (Acari: Tetranychidae)
Source: BMC Genet. 2012 Feb 21;13:8. doi: 10.1186/1471-2156-13-8 (PMC3309930; doi:10.1186/1471-2156-13-8)
Supplement: Additional file 2 — Pairwise FST {ENA} values between all populations. [file 1471-2156-13-8-S2.XLS]

## Sheet: Sheet1
Pairwise FST{ENA} values between all populations
population	1(R)	2(R)	3(R)	6(R)	7(R)	8(R)	9(R)	10(R)	11(R)	12(R)	13(R)	14(R)	15(R)	16(R)	17(R)	18(R)	19(R)	20(R)	1(G)	4(G)	5(G)	6(G)	8(G)	11(G)
1(R)
2(R)	0.674
3(R)	0.612	0.638
6(R)	0.603	0.639	0.211
7(R)	0.565	0.559	0.152	0.152
8(R)	0.538	0.593	0.173	0.053	0.136
9(R)	0.621	0.663	0.305	0.272	0.329	0.256
10(R)	0.459	0.495	0.137	0.138	0.127	0.08	0.248
11(R)	0.559	0.588	0.046	0.145	0.101	0.095	0.248	0.095
12(R)	0.604	0.606	0.502	0.507	0.464	0.439	0.531	0.314	0.466
13(R)	0.391	0.475	0.21	0.171	0.184	0.137	0.237	0.054	0.166	0.328
14(R)	0.602	0.581	0.494	0.489	0.45	0.423	0.523	0.298	0.455	0.118	0.312
15(R)	0.503	0.482	0.371	0.391	0.32	0.317	0.413	0.187	0.323	0.167	0.193	0.176
16(R)	0.722	0.723	0.613	0.658	0.595	0.595	0.668	0.463	0.576	0.466	0.476	0.538	0.409
17(R)	0.421	0.355	0.248	0.278	0.211	0.204	0.307	0.07	0.192	0.248	0.098	0.224	0.105	0.347
18(R)	0.641	0.621	0.528	0.575	0.508	0.505	0.584	0.357	0.484	0.387	0.382	0.456	0.317	0.09	0.23
19(R)	0.586	0.557	0.386	0.474	0.383	0.404	0.474	0.255	0.348	0.416	0.302	0.432	0.296	0.332	0.193	0.259
20(R)	0.627	0.604	0.552	0.557	0.513	0.484	0.573	0.351	0.502	0.379	0.374	0.39	0.282	0.384	0.246	0.295	0.283
1(G)	0.609	0.59	0.541	0.541	0.504	0.473	0.529	0.35	0.502	0.409	0.366	0.4	0.307	0.501	0.268	0.427	0.394	0.332
4(G)	0.655	0.623	0.592	0.581	0.547	0.528	0.571	0.416	0.55	0.52	0.419	0.514	0.42	0.622	0.345	0.523	0.468	0.498	0.279
5(G)	0.752	0.713	0.686	0.665	0.636	0.613	0.666	0.514	0.644	0.59	0.516	0.586	0.492	0.687	0.434	0.58	0.555	0.534	0.272	0.414
6(G)	0.644	0.573	0.558	0.554	0.502	0.496	0.565	0.385	0.508	0.505	0.394	0.488	0.386	0.607	0.305	0.509	0.434	0.466	0.283	0.276	0.362
8(G)	0.736	0.733	0.662	0.651	0.626	0.6	0.661	0.487	0.622	0.557	0.49	0.561	0.494	0.715	0.446	0.61	0.577	0.568	0.512	0.449	0.626	0.458
11(G)	0.739	0.696	0.667	0.65	0.616	0.592	0.648	0.493	0.625	0.554	0.495	0.546	0.452	0.695	0.416	0.605	0.558	0.488	0.293	0.439	0.52	0.52	0.692
21(G)	0.694	0.701	0.623	0.615	0.593	0.556	0.621	0.432	0.585	0.488	0.447	0.496	0.419	0.608	0.382	0.52	0.491	0.463	0.29	0.39	0.537	0.454	0.563	0.478
