# Supplementary material for: Microsatellites reveal a strong subdivision of genetic structure in Chinese populations of the mite Tetranychus urticae Koch (Acari: Tetranychidae)
Source: BMC Genet. 2012 Feb 21;13:8. doi: 10.1186/1471-2156-13-8 (PMC3309930; doi:10.1186/1471-2156-13-8)
Supplement: Additional file 6 — AMOVA results of the corrected data set using the INA method. [file 1471-2156-13-8-S6.XLS]

## Sheet: Sheet1
AMOVA results of the corrected data set using the INA method
Source of variation	d.f	Sum of squares	Variance components	Percentage of variation	Fixation indicies
Among 5 clusters inferred by STRUCTURE	4	1689.89	0.90038 Va	26.17	FCT = 0.26161 (P < 0.0001)
Among population within clusters	20	1212.08	0.69811 Vb	20.28	FSC = 0.27470 (P < 0.0001)
Within populations	2085	3844.18	1.84323 Vc	53.55	FST = 0.45236 (P < 0.0001)
Among groups with different host plants	4	747.238	0.20548 Va	6.22	FCT = 0.06218 (P = 0.01173)
Among populations within groups	20	2154.73	1.25610 Vb	38.01	FSC = 0.40528 (P < 0.0001)
Within populations	2085	3844.18	1.84323 Vc	55.77	FST =0.42967 (P < 0.0001)
Among groups with different color pattern of mites	1	660.494	0.66525 Va	18.27	FCT = 0.18267 (P < 0.0001)
Among populations within	23	2241.47	1.13340 Vb	31.12	FSC = 0.38077 (P < 0.0001)
groups
Within populations	2085	3844.18	1.84323 Vc	50.61	FST = 0.48246 (P < 0.0001)
